# Supplementary material for: Thoracoscopic surgery for congenital diaphragmatic hernia in neonates: Should it be the first choice?
Source: Front Pediatr. 2022 Oct 31;10:1020062. doi: 10.3389/fped.2022.1020062 (PMC9659751; doi:10.3389/fped.2022.1020062)
Supplement: Supplementary file 2 [file Table2.xlsx]

## Sheet: Sheet1
组别	手术时年龄（d）	住院天数	手术切口大小（cm）	术中出血量（ml）	手术时长（分）	缺损大小	术后开奶时间	达到目标喂养时间	术后机械通气时长	出生时孕周	出生体重		随访时间（月）		1分钟评分	5分钟	CO2分压
1	7	23	10	20	210	5	8	13	7	36.4	2.8		25		3	7	46
1	5	21	13	15	120	4.5	9	12	6.3	37	3.25		26		7	10	38
1	1.15	16	6	10	84	5	8	14	5.8	38.6	3.1		13		10	10	35
1	4	15	7	8	130	5	6	11	5	41	3.2		15		7	9	37
1	6.8	20	8	5	132	4	10	15	6.8	39.1	3.5		25		4	7	36
1	3	21	11	12	102	4.5	9	17	5.3	37.1	2.7		20		6	9	40
1	3.1	17	6	15	84	5	7	14	5.1	38.7	3.1		19.5		5	10	39
1	7	15	9	6	120	5	6	9	4.8	39	2.8		21.3		6	8	52
1	4.5	18	5	5	92	4.5	8	13	7.2	39.1	3		30.2		7	10	43
1	3	21	13	7	110	4.5	7	14	6.9	37.3	3.2		16		5	8	41
1	2.75	16	6	4	135	5	6	15	5	38.3	3.1		17.2		4	10	40
1	5	18	7	9	128	5	5	11	4.8	37.6	3.5		16.9		6	9	49
1	7	23	10	5	230	4	8	16	7.8	39.6	3		21.3		3	8	42
2	8	11	1.5	1	145	4.5	4	7	3.3	36.9	3		18.8		9	10	39
2	5	16	1.4	3	84	5	5	10	4.2	37.4	3.1		19.2		6	8	46
2	3.8	15	1.5	2	90	3.5	4	8	3.5	36.3	3.05		21.4		5	9	38
2	3	10	1.4	10	125	4	3	6	2.5	38.9	3.1		19.6		10	10	45
2	6	14	1.5	1	130	4.5	5	9	4	38.1	3.2		23.5		7	9	43
2	2.1	11	1.4	0.5	94	3.5	3	6	3	40.4	3		24.6		8	10	49
2	8	14	1.5	1	68	3.5	4	8	3.5	36.6	2.25		27.3		5	8	38
2	2.33	13	0.9	1	70	4	5	9	4.5	37.9	2.6		30.1		5	9	44
2	4.58	17	1.5	2	69	6	6	12	5	37.4	3.15		58		3	7	39
2	2.5	15	0.9	1	151	3	6	10	6	36.4	3		60		5	9	38
2	9	14	1.5	1	122	4.5	4	8	3.8	40	3.45		12.5		6	10	41
2	2	11	0.9	2	74	3.5	4	7	4	38.9	3		13.7		6	9	42
2	8	12	1.4	1	215	5	5	7	4.3	41.3	3.45		19.6		7	9	34
2	6	13	1.5	2	114	3.5	5	8	4	41	3.3		21.6		5	8	53
2	3.21	10	0.9	5	110	4.5	4	5	3	39.1	3.45		30.7		7	10	50
2	1	14	1.5	3	115	3.5	3	7	2.9	38.9	2.2		18		6	9	42
2	3.1	12	0.9	3	100	5.5	6	10	5	37.3	2.5		17.2		6	10	37
2	6	9	1.5	8	130	3	5	7	4.2	36.6	3.2		16.7		10	10	40
2	2.17	17	1.4	0.5	94	6	5	9	3.9	40.4	3		21.8		3	6	45
2	8	14	1.5	1	68	3.5	5	10	3.5	39.1	3.1		19		5	8	51
2	3.5	12	1.5	2	70	4	4	9	3.6	37.6	3.2		19.2		6	10	35
2	4	17	1.5	2	69	5.5	5	11	3.4	37.4	2.15		21.5		3	7	33
2	5	15	0.9	1	151	4.5	4	10	2.6	35	3.15		19.8		5	8	41
2	9	17	1.5	3	122	6.5	4	7	3.8	41	3.45		19.5		3	6	40
2	2	15	0.9	2	74	3.5	5	8	4.1	38.9	3		21.5		5	7	48
2	8	12	1.4	1	115	5	4	6	3.1	39.6	2.5		30.4		4	9	50
2	4.04	13	1.5	2	89	3.5	5	7	3.8	41	3.3		16.7		3	8	47
2	3.21	11	0.9	4	110	4.5	3	7	2.9	39.1	2.45		20.2		7	9	42
2	1.7	14	1.5	3	78	3.5	4	9	2.8	38.9	3.5		26.8		5	7	39
2	2.3	12	1.5	2	100	5.5	4	8	3.5	37.3	2.5		21.3		6	8	44
2	1.5	12	1.4	0.5	94	5	5	9	3.1	40.4	4		21.6		3	9	49
2	8	14	1.5	1	68	3.5	5	10	3	36.9	3.5		19.2		5	8	53
2	3	11	0.9	1	70	4	3	7	2.6	37.3	2.8		25.3		6	9	51
2	5	16	1.5	2	69	5.5	4	7	3.4	37.4	3.15		19.6		3	6	39
2	6	15	0.9	1	151	4	5	10	5	40	3.15		48		5	9	42
2	9	13	1.5	1	122	4.5	5	7	4.1	41	3.45		50.3		4	8	43
2	2	12	0.9	2	74	3.5	4	9	4	38.9	3		29.6		4	6	38
													23.804
	男	女
开放手术组	6	7		13
微创手术组	22	15		37
	左	右
开放手术组	10	3		13
微创手术组	32	5		37
	有切口感染	无	感染率
开放手术组	1	12	0.077	13
微创手术组	0	37	0	37
	复发	无复发
开放手术组	1	12		13
微创手术组	1	36		37
	有窒息	无
开放手术组	5	8		13
微创手术组	14	23		37
	有气胸	无
开放手术组	2	11		13
微创手术组	5	32		37
